# Supplementary material for: Genome-Wide Association Mapping in Tomato (Solanum lycopersicum) Is Possible Using Genome Admixture of Solanum lycopersicum var. cerasiforme
Source: G3 (Bethesda). 2012 Aug 1;2(8):853–64. doi: 10.1534/g3.112.002667 (PMC3411241; doi:10.1534/g3.112.002667)
Supplement: Supporting Information [file supp_2.8.853_TableS3.xlsx]

## Sheet: genotyp_SNP1-1
	TD096-183-e	TD096-204-e	TD096-258-e	TD096-312-e	TD096-327-e	TD096-339-e	TD096-375-e	TD096-591-e	TD095-14-i	TD095-250-e	TD095-331-e	TD094-127-e	TD094-130-e	TD094-305-e	TD094-432-e	TD094-446-e	TD094-455-e	TD094-623	TD093-147-i	TD092-449-i	TD092-483-i	TD092-522-i	TD091-415-i	TD091-608-i	TD150-16-e	TD150-315-e	TD150-349-e	TD150-545-e	TD090-13-i	TD090-37-i	TD090-270-i	TD090-274-i	TD090-339-i	TD090-362-i	TD090-630-e	TD345-137-e	TD345-194-e	TD345-207-e	TD345-240-e	TD345-252-e	TD345-464-e	TD343-102-i	TD343-124-i	TD343-175-e	TD339-81-i	TD339-293-i	TD339-308-i	TD339-321-i	TD339-360-i
CR001	C	T	A	T	A	T	G	C	G	G	G	G	C	T	G	T	A	6	T	G	A	A	1	T	0	N	N	N	C	0	0	T	1	T	T	A	A	A	T	T	0	0	0	N	G	A	G	C	T
CR002	N	N	N	N	N	N	N	N	G	G	G	C	T	T	G	T	A	3	C	C	A	G	2	C	12	C	G	4	A	1	1	C	1	C	A	A	A	A	A	T	0	1	0	G	G	A	G	C	T
CR003	T	G	G	G	G	A	A	T	G	G	G	C	T	T	G	T	A	3	C	C	A	G	2	C	12	C	G	4	A	1	1	C	1	C	A	N	N	N	N	N	N	1	0	G	G	A	G	C	T
CR004	T	G	G	G	G	A	A	T	G	G	G	C	T	T	G	T	A	3	C	C	A	G	2	C	12	C	G	4	A	1	1	C	1	C	A	A	A	A	A	T	0	1	0	G	G	A	G	C	T
CR014	T	G	G	G	G	A	A	T	G	G	G	C	T	T	G	T	A	3	C	C	A	G	2	C	12	C	G	4	A	1	1	C	1	C	A	A	A	A	A	T	0	1	0	G	G	A	G	C	T
CR020	T	G	G	G	G	A	A	T	G	G	G	C	T	T	G	T	A	0	C	C	A	G	2	C	12	C	G	4	A	1	1	C	1	C	A	A	A	A	A	T	0	1	0	G	G	A	G	C	T
CR028	T	G	G	G	G	A	A	T	G	C	G	C	T	T	G	T	A	3	C	N	N	N	2	T	0	A	C	1	C	0	0	T	1	T	T	A	T	A	T	T	0	0	1	T	A	A	G	C	A
CR031	T	G	G	G	G	A	A	T	G	G	G	C	T	T	G	T	A	3	C	C	A	G	2	C	12	C	G	4	N	N	N	N	N	N	N	A	A	A	A	T	0	1	0	G	G	A	G	C	T
CR032	T	G	G	G	G	A	A	T	G	G	G	C	T	T	G	T	A	3	C	C	A	G	2	C	12	C	G	4	N	N	N	N	N	N	N	A	A	A	A	T	0	1	0	G	G	A	G	C	T
CR056	T	G	G	G	G	A	A	T	G	G	G	C	T	T	G	T	A	3	C	C	A	G	2	C	12	C	G	4	A	1	1	C	1	C	A	A	A	A	A	T	0	1	0	G	G	A	G	C	T
CR058	T	G	G	G	G	A	A	T	G	G	G	C	T	T	G	T	A	3	C	C	A	G	2	C	12	C	G	4	A	1	1	C	1	C	A	A	A	A	A	T	0	1	0	G	G	A	G	C	T
CR062	C	T	A	T	A	T	G	C	G	C	A	C	T	T	G	C	A	15	T	G	A	A	2	C	0	A	C	1	N	N	N	N	N	N	N	C	A	T	T	C	6	0	0	G	G	A	G	C	T
CR068	C	T	A	T	A	T	G	C	G	C	G	G	C	T	G	T	A	6	T	G	A	A	1	T	0	A	C	1	C	0	0	T	1	T	T	A	A	A	T	T	0	0	0	N	G	A	G	C	T
CR070	T	G	G	G	G	A	A	T	G	G	G	C	T	T	G	T	A	3	C	C	A	G	2	C	12	C	G	4	A	1	1	C	1	C	A	A	A	A	A	T	0	1	0	N	G	A	G	C	T
CR072	C	T	A	T	A	T	G	C	G	C	G	G	C	T	G	T	A	6	T	G	A	A	1	T	0	A	C	1	C	0	0	T	1	T	T	A	A	A	T	T	0	0	0	N	G	A	G	C	T
CR075	T	G	G	G	G	A	A	T	G	G	G	C	T	T	G	T	A	3	C	C	A	G	2	T	12	C	G	4	A	1	1	C	1	C	A	A	A	A	A	T	0	1	0	G	G	A	G	C	T
CR076	T	G	G	G	G	A	A	T	G	G	G	C	T	T	G	T	A	3	C	N	N	N	2	C	12	N	N	N	A	1	1	C	1	C	A	A	A	A	A	T	0	1	0	G	G	A	G	C	T
CR077	Y	G	R	K	R	W	A	Y	G	C	G	G	C	T	G	T	A	N	T	N	N	N	2	Y	0	A	C	1	N	N	N	N	N	N	N	A	T	A	N	T	0	1	0	G	A	A	G	C	A
CR078	Y	G	R	K	G	N	N	N	G	G	G	C	T	T	G	T	A	3	C	N	N	N	2	C	12	C	G	4	N	N	N	N	N	N	N	A	A	A	A	T	0	1	0	G	G	A	G	C	T
CR079	T	G	G	G	G	A	A	T	G	G	G	C	T	T	G	T	A	3	C	C	A	G	2	C	12	C	G	4	N	N	N	N	N	N	N	A	A	A	A	T	0	1	0	G	G	N	N	N	N
CR093	T	G	G	G	G	A	A	T	G	G	G	C	T	T	G	T	A	3	C	C	A	G	2	C	12	C	G	4	A	1	1	C	1	C	A	A	A	A	A	T	0	1	0	G	G	N	N	N	N
CR094	T	G	G	G	G	A	A	T	G	G	G	C	T	T	G	T	A	3	C	C	A	G	2	C	12	C	G	4	A	1	1	C	1	C	A	A	A	A	A	T	0	1	0	G	G	A	G	C	T
CR097	N	N	N	N	N	N	N	N	G	G	G	C	T	T	G	T	A	3	C	N	N	N	2	C	12	C	G	4	A	1	1	C	1	C	A	A	A	A	A	T	0	1	0	G	G	A	G	C	T
CR098	T	G	G	G	G	A	A	T	G	G	G	C	T	T	G	T	A	3	C	N	N	N	2	C	N	N	N	N	A	1	1	C	1	C	A	A	A	A	A	T	0	1	0	G	G	A	G	C	T
CR101	T	G	G	G	G	A	A	T	G	G	G	C	T	T	G	T	A	3	C	C	A	G	2	C	12	C	G	4	A	1	1	C	1	C	A	A	A	A	A	T	0	1	0	G	G	A	G	C	T
CR102	T	G	G	G	G	A	A	T	G	G	G	C	T	T	G	T	A	3	C	C	A	G	2	C	12	C	G	4	A	1	1	C	1	C	A	A	A	A	A	T	0	1	0	G	G	A	G	C	T
CR106	T	G	G	G	G	A	A	T	G	G	G	C	T	T	G	T	A	3	C	C	A	G	2	C	12	C	G	4	A	1	1	C	1	C	A	A	A	A	A	T	0	1	0	G	G	A	G	C	T
CR108	C	T	A	T	A	T	G	C	G	G	G	C	T	T	G	T	A	3	C	C	A	G	2	C	0	A	C	1	A	0	0	T	1	T	T	A	T	A	N	T	0	N	N	N	N	A	G	C	N
CR110	T	G	G	G	G	A	A	T	G	G	G	C	T	T	G	T	A	3	C	G	A	A	2	C	12	C	G	4	N	N	N	N	N	N	N	A	A	A	A	T	0	1	0	N	G	A	G	C	T
CR117	T	G	G	G	G	A	A	T	G	G	G	C	T	T	G	T	A	3	C	C	A	G	2	C	12	C	G	1	A	1	1	C	1	C	A	A	A	A	A	T	0	1	0	G	G	A	G	C	T
CR118	T	G	G	G	G	A	A	T	A	C	G	G	C	C	G	C	A	3	T	C	A	G	2	C	12	C	G	1	A	1	1	C	1	C	A	A	A	A	T	T	0	0	0	N	G	A	G	C	T
CR122	T	G	G	G	G	A	A	T	G	G	G	G	C	T	A	C	G	3	C	C	G	G	1	T	12	C	G	1	A	1	1	C	0	C	A	A	A	A	T	T	0	0	1	G	G	A	G	C	T
CR123	T	G	G	G	G	A	A	T	G	G	G	C	T	T	G	T	A	3	C	C	A	G	2	C	12	C	G	4	A	1	1	C	1	C	A	A	A	A	A	T	0	1	0	G	G	A	G	C	T
CR124	N	N	N	N	N	N	N	N	G	G	G	C	T	T	G	T	A	3	C	C	A	G	2	C	12	C	G	4	A	1	1	C	1	C	A	A	A	A	A	T	0	1	0	G	G	A	G	C	T
CR125	T	G	G	G	G	A	A	T	G	G	G	C	T	T	G	T	A	3	C	C	A	G	2	C	12	C	G	4	A	1	1	C	1	C	A	A	A	A	A	T	0	1	0	G	G	A	G	C	T
CR129	T	G	G	G	G	A	A	T	G	G	G	C	T	T	G	T	A	3	C	C	A	G	2	C	12	C	G	4	N	N	N	N	N	N	N	A	A	A	A	T	0	1	0	G	G	A	G	C	T
CR130	T	G	G	G	G	A	A	T	G	G	G	C	T	T	G	T	A	3	C	C	A	G	2	C	12	C	G	4	A	1	1	C	1	C	A	A	A	A	A	T	0	1	0	G	G	A	G	C	T
CR133	T	G	G	G	G	A	A	T	A	C	G	G	C	C	G	C	A	3	T	C	A	G	2	C	12	C	G	4	A	1	1	C	0	C	A	A	A	A	T	T	0	0	1	G	G	A	G	C	T
CR134	T	G	G	G	G	A	A	T	G	C	G	C	T	T	G	T	A	3	C	N	N	N	2	C	N	N	N	N	N	N	N	N	N	N	N	A	A	A	A	T	0	1	0	G	G	A	G	C	T
CR136	T	G	G	G	G	A	A	T	G	G	G	C	T	T	G	T	A	3	C	N	N	N	2	C	N	N	N	N	A	1	1	C	1	C	A	A	A	A	A	T	0	1	0	G	G	A	G	C	T
CR145	T	G	G	G	G	A	A	T	G	G	G	C	T	T	G	T	A	3	C	C	A	G	2	C	12	C	G	4	A	1	1	C	1	C	A	A	A	A	A	T	0	1	0	G	G	A	G	C	T
CR149	T	G	G	G	G	A	A	T	A	C	G	G	C	C	G	C	A	3	T	C	A	G	2	C	12	C	G	4	A	1	1	C	0	C	A	A	A	A	A	T	0	1	0	G	G	A	G	C	T
CR150	T	G	G	G	G	A	A	T	A	C	G	G	C	C	G	C	A	3	C	C	A	G	2	C	12	C	G	4	A	1	1	C	1	C	A	A	A	A	A	T	0	1	0	G	G	A	G	C	T
CR152	T	G	G	G	G	A	A	T	G	G	G	C	T	T	G	T	A	3	C	C	A	G	2	C	12	C	G	4	A	1	1	C	1	C	A	A	A	A	A	T	0	1	0	G	G	A	G	C	T
CR153	T	G	G	G	G	A	A	T	G	G	G	C	T	T	G	T	A	3	C	G	A	A	2	C	12	C	G	4	A	1	1	C	1	C	A	A	A	A	A	T	0	N	N	N	G	A	G	C	T
CR155	T	G	G	G	G	A	A	T	G	G	G	C	T	T	G	T	A	3	C	C	A	G	2	C	12	C	G	4	A	1	1	C	1	C	A	A	A	A	A	T	0	1	0	N	G	N	N	N	N
CR156	T	G	G	G	G	A	A	T	G	G	G	C	T	T	G	T	A	3	C	G	A	A	2	C	12	C	G	4	A	1	1	C	1	C	A	A	A	A	A	T	0	1	0	G	G	A	G	C	T
CR158	T	G	G	G	G	A	A	T	A	C	G	G	C	T	A	C	G	15	C	C	G	G	1	T	12	C	G	0	A	1	1	C	0	C	A	A	A	A	T	T	0	N	N	N	G	A	G	C	T
CR159	T	G	G	G	G	A	A	T	G	G	G	G	C	T	A	C	G	15	C	C	G	G	1	T	12	C	G	1	A	1	1	C	0	C	A	A	A	A	T	T	0	0	1	G	G	A	G	C	T
CR163	T	G	G	G	G	A	A	T	G	C	A	C	T	T	G	C	A	3	T	C	A	A	2	T	0	A	C	1	A	0	0	T	1	T	T	A	A	N	T	T	N	0	1	N	A	C	C	C	A
CR164	T	G	G	G	G	A	A	T	G	G	G	C	T	T	G	C	A	15	T	C	A	G	1	T	12	C	G	1	A	1	1	T	1	T	A	C	A	T	T	C	6	0	1	G	G	A	G	C	T
CR169	C	T	A	T	A	T	G	C	G	C	G	G	C	T	G	T	A	6	T	G	A	A	1	T	0	A	C	1	C	0	0	T	1	T	T	A	T	A	T	T	0	0	0	N	G	A	G	C	T
CR173	C	T	A	T	A	T	G	C	A	C	G	C	T	T	G	C	A	15	T	C	A	G	N	N	12	C	G	1	A	1	1	C	0	C	A	A	A	A	T	T	0	0	1	N	G	A	G	C	T
CR186	T	G	G	G	G	A	A	T	G	C	G	G	C	T	A	C	G	15	T	G	A	A	1	T	0	A	C	1	A	0	0	T	1	T	T	A	A	A	T	T	0	0	0	N	G	A	G	C	T
CR199	T	G	G	G	G	A	A	T	G	G	G	C	T	T	G	T	A	3	C	C	A	G	2	C	12	C	G	4	A	1	1	C	1	C	A	A	A	A	A	T	0	1	0	G	G	A	G	C	T
CR202	T	G	G	G	G	A	A	T	G	G	G	C	T	T	G	T	A	3	C	C	A	G	2	C	12	C	G	4	A	1	1	C	1	C	A	A	A	A	A	T	0	0	0	N	G	N	N	N	N
CR203	N	N	N	N	N	N	N	N	G	C	A	C	T	T	N	N	N	N	T	G	A	A	1	T	N	N	N	N	N	N	N	N	N	N	N	A	A	A	T	T	0	0	1	G	A	N	N	N	N
CR205	C	T	A	T	A	T	G	C	G	G	G	G	C	T	G	T	A	6	T	G	A	A	2	T	0	A	C	1	A	0	0	T	1	T	T	A	A	A	T	T	0	1	0	N	A	A	G	C	T
CR234	T	G	G	G	G	A	A	T	G	G	G	G	C	T	G	T	A	6	T	G	A	A	1	T	0	A	C	1	C	0	0	T	1	T	T	A	A	A	T	T	0	0	0	N	G	A	G	C	T
CR236	T	G	G	G	G	A	A	T	G	C	G	C	T	T	G	T	A	3	C	C	G	G	2	C	12	C	G	4	A	1	1	C	1	C	A	A	A	A	A	T	0	1	0	G	G	A	G	C	T
CR238	Y	G	R	K	G	A	A	Y	G	G	G	C	T	T	G	T	A	3	C	C	A	G	2	N	12	C	G	4	A	1	1	C	1	C	A	A	A	A	A	T	0	1	0	G	G	A	G	C	T
CR240	T	G	G	G	G	A	A	T	G	G	G	C	T	T	G	T	A	3	C	G	A	A	2	N	12	C	G	4	N	N	N	N	N	N	N	C	A	T	T	C	6	1	0	G	A	A	G	C	T
CR244	T	G	G	G	G	A	A	T	G	G	G	C	T	T	G	T	A	3	C	C	A	G	2	C	12	C	G	1	A	1	1	C	1	C	A	A	A	A	A	T	0	1	0	G	G	A	G	C	T
CR249	T	G	G	G	G	A	A	T	G	C	A	C	T	T	G	T	A	3	C	N	N	N	2	C	N	N	N	N	N	N	N	N	N	N	N	C	A	T	T	C	6	0	1	G	G	A	G	T	T
CR250	T	G	G	G	G	A	A	T	G	G	G	C	T	T	G	C	A	15	T	G	A	A	2	C	0	A	C	1	A	0	0	T	1	T	T	C	A	T	T	C	6	0	1	G	A	C	C	C	A
CR252	T	G	G	G	G	A	A	T	G	G	G	C	T	T	G	T	A	3	C	G	A	A	1	T	0	A	C	1	C	0	0	T	1	T	T	A	A	A	T	T	0	0	0	N	G	A	G	C	T
CR253	T	G	G	G	G	A	A	T	G	G	G	C	T	T	G	T	A	3	C	C	A	G	2	C	12	C	G	4	C	0	0	T	1	T	T	A	T	A	T	T	0	0	1	T	A	A	G	C	A
CR254	T	G	G	G	G	A	A	T	G	G	G	G	C	T	G	T	A	6	T	N	N	N	2	C	N	C	G	4	N	N	N	N	N	N	N	A	T	A	N	T	0	N	N	N	N	A	G	C	N
CR256	T	G	G	G	G	A	A	T	G	G	G	C	T	T	G	T	A	3	C	C	A	G	2	C	12	C	G	4	A	1	1	C	1	C	A	A	A	A	A	T	0	1	0	G	G	A	G	C	T
CR258	T	G	G	G	G	A	A	T	G	G	G	C	T	T	G	T	A	3	C	C	A	G	2	C	12	C	G	4	C	0	0	T	1	T	T	A	T	A	T	T	0	0	1	T	A	A	G	C	A
CR267	T	G	G	G	G	A	A	T	G	C	A	C	T	T	G	T	A	3	C	C	A	G	2	C	12	C	G	4	A	1	1	C	1	C	A	A	A	A	A	T	0	1	0	G	G	A	G	C	T
CR271	T	G	G	G	G	A	A	T	G	G	G	C	T	T	G	T	A	3	C	C	A	G	2	C	12	C	G	4	A	1	1	C	1	C	A	N	N	N	N	N	N	1	0	G	G	A	G	C	T
CR273	T	G	G	G	G	A	A	T	G	G	G	C	T	N	N	N	N	N	C	C	A	G	2	N	12	C	G	4	A	1	1	C	1	C	A	N	N	N	N	N	N	1	0	G	G	A	G	C	T
CR274	T	G	G	G	G	A	A	T	G	G	G	C	T	T	G	T	A	3	C	C	A	G	2	C	12	C	G	4	N	N	N	N	N	N	N	A	A	A	A	T	0	1	0	G	G	A	G	C	T
CR275	T	G	G	G	G	A	A	T	G	G	G	C	T	T	G	T	A	3	C	C	A	G	2	C	12	C	G	4	N	N	N	N	N	N	N	A	A	A	A	T	0	1	0	G	G	A	G	C	T
CR279	T	G	G	G	G	A	A	T	G	G	G	C	T	T	G	T	A	3	C	C	A	G	2	C	12	C	G	4	C	0	0	T	1	T	T	A	T	A	T	T	0	0	1	T	A	A	G	C	A
CR280	T	G	G	G	G	A	A	T	G	G	G	C	T	N	N	N	N	N	C	C	A	G	2	C	12	C	G	4	A	1	1	C	1	C	A	A	A	A	A	T	0	1	0	G	G	A	G	C	T
CR284	T	G	G	G	G	A	A	T	G	G	G	C	T	T	G	T	A	3	C	G	A	A	1	T	0	A	C	1	C	0	0	T	1	T	T	A	A	A	T	T	0	0	0	N	G	A	G	C	T
CR287	T	G	G	G	G	A	A	T	G	G	G	C	T	T	G	T	A	3	C	C	A	G	2	C	12	C	G	4	A	1	1	C	1	C	A	A	A	A	A	T	0	1	0	G	G	A	G	C	T
CR288	T	G	G	G	G	A	A	N	A	C	G	G	C	C	G	C	A	3	C	C	A	G	2	C	12	C	G	4	N	N	N	N	N	N	N	A	A	A	A	T	0	1	0	G	G	N	N	N	N
CR291	T	G	G	G	G	A	A	T	G	G	G	C	T	T	G	T	A	3	C	N	N	N	N	N	12	C	G	4	A	1	1	C	1	C	A	A	A	A	A	T	0	1	0	G	G	A	G	C	T
CR292	C	T	A	T	A	T	G	C	G	G	G	C	T	T	G	T	A	3	C	C	A	G	1	T	0	A	C	1	C	0	0	T	1	T	T	A	A	A	T	T	0	0	0	N	G	A	G	C	T
CR293	T	G	G	G	G	A	A	T	G	G	G	C	T	T	G	T	A	3	C	C	A	G	2	C	12	C	G	4	A	1	1	C	1	C	A	A	A	A	A	T	0	0	0	N	G	A	G	C	T
CR294	T	G	G	G	G	A	A	T	G	G	G	C	T	T	G	T	A	3	C	G	A	A	1	T	12	C	G	1	C	0	0	T	1	T	T	C	A	T	T	C	6	0	0	G	G	A	G	T	T
CR296	T	G	G	G	G	A	A	T	G	G	G	C	T	T	G	T	A	3	C	C	A	G	2	C	N	N	N	N	A	1	1	C	1	C	A	A	A	A	A	T	0	1	0	G	G	A	G	C	T
CR317	T	G	G	G	G	A	A	T	G	G	G	C	T	T	G	T	A	3	C	C	A	G	2	C	12	C	G	4	A	1	1	C	1	C	A	A	A	A	A	T	0	1	0	G	G	A	G	C	T
CR321	T	G	G	G	G	A	A	T	G	G	G	C	T	T	N	N	N	N	C	N	N	N	2	C	12	N	N	N	A	1	1	C	1	C	A	A	A	A	A	T	0	1	0	G	G	A	G	C	T
CR341	T	G	G	G	G	A	A	T	G	G	G	C	T	T	G	T	A	3	C	C	A	G	2	C	12	C	G	4	A	1	1	C	1	C	A	A	A	A	A	T	0	N	N	N	N	N	N	N	N
CR354	C	T	A	T	A	T	G	C	G	G	G	C	T	T	G	T	A	3	C	N	N	N	2	C	N	N	N	N	A	1	1	C	1	C	A	A	A	A	A	T	0	1	0	G	G	A	G	C	T
CR359	T	G	G	G	G	A	A	T	G	G	G	C	T	T	G	T	A	3	C	N	N	N	2	C	N	N	N	N	A	1	1	C	1	C	A	A	A	A	A	T	0	1	0	G	G	A	G	C	T
[truncated: 313 more columns]
